# Supplementary material for: Production, reproduction and some adaptation characteristics of Boran cattle breed under changing climate: A systematic review and meta-analysis
Source: PLoS One. 2021 May 28;16(5):e0244836. doi: 10.1371/journal.pone.0244836 (PMC8162631; doi:10.1371/journal.pone.0244836)
Supplement: S1 Data — (XLSX) [file pone.0244836.s002.xlsx]

## Sheet: extracted data 
author	year	NCI	MCI	SCI	NDO	MDO	SDO	NAFS	MAFS	SAFS	NAFC	MAFC	SAFC	NNSC	MNSC	SNSC	NBE	MBE	SBE	CR
Haile	2011	708	439	10	600	141	7	16	32.4	1.4	19	43.5	1.5	224	2.44	0.1	228	72	1.3
Dagris	2006	120	447	10	234	127	7	112	42.8	0.7	112	39.4	0.6	87	2.17	0.1	86	77.9	1.1
Mengistu	2016	700	405.5	4.4	691	134.8	3.3	218	31.3	0.44	218	41.1	0.44	809	1.36	0.03	776	78.4	1.8
Dagris	2010	245	238	5.4	240	156	3.2	238	31.7	0.32	230	42.2	0.38	230	1.87	0.8	245	73.4	1.4
Tura	2019	172	420	7.6	172	124	4.5	172	24	0.2	172	38	0.3	228	1.63	0.3	172	83.5	2.5
Tefera	2017	847	472.8	8	847	127	3.4	399	32.4	0.6	399	43.4	0.6	399	1.65	0.5	399	78.6	3.1
Denis	2018	234	487.6	11.6	234	134	5.3	234	35.8	1.2	234	43.4	0.6	234	1.57	0.3	234	69.2	2.8
Hailemariam and kassa	1993	1289	465	4	1289	145	3.5	242	32.6	1.4	242	45.2	0.4	140	1.81	0.1	140	71.5	3.4
Indetie	1996	231	577		231	148	2.3	231	38	0.8	231	46	0.5	231	1.67	0.3	231	79.3	4.2
Wassie	2010	91	476.4	4.73	91	195.5	4.74	91	30.47	0.85	91	39.5	0.83	252	1.39	0.5	91	69.8	0.01
Yifat	2012	109	207.5	5.1	109	240.3	15.8	52	34.6	0.67	52	57.7	1.94	52	1.6	0.6	52	70.5	1.67
Birhanu	2015	571	476.5	4.7	571	200.2	4.7	16	40.3	2.4	16	52.1	1.85	16	1.57	0.4	16	71.2	0.8
Takle	2011	228	459	4.3	228	176	3.9	228	42.5	0.92	164	55.5	1.65	164	1.63	0.7	76	72.4	0.6
Mwatawala	2009	1850	463.6	1.93	1850	183.4	1.93	1642	43.5	0.96	1458	42.2	0.23	6463	1.57	0.01	675	79.6	0.7
DADIS	2010		414	4					21.7			32.2								89
Tadesse	2015	571	476.5	4.7	571	200.2	4.7				16	46.27	2.43
		7966	432.838	126.717	7958	162.16	5.018	3891	514.07	12.86	3654	707.67	14.25	9529	23.93	4.74	3421	1047.3	25.38
				0.292759			0.0309447			0.025016			0.0201365			0.198078			0.0242337
				29.2759			3.09447			2.5016			2.01365			19.8078			2.42337

## Sheet: transformation of variances
												t(Variance)	se(t)	1/V	OR
Haile	2011	708	439	10	20.9523	709	0.0295519	33.8436	20.9762	709	33.8052	67.6488	0.537582	0.0147822	-1.83026
Dagris	2006	120	447	10	21.1424	121	0.17473	5.75233	21.166	121	5.74597	11.4983	0.591287	0.0869694	-1.06063
Mengistu	2016	700	405.5	4.4	20.137	701	0.0287261	34.8163	20.1618	701	34.7734	69.5897	0.537796	0.0143699	-1.84255
Dagris	2010	245	238	5.4	15.4272	246	0.0627124	15.9563	15.4596	246	15.9229	31.8792	0.563888	0.0313685	-1.50351
Tura	2019	172	420	7.6	20.4939	173	0.118462	8.46131	20.5183	173	8.4513	16.9126	0.576249	0.0591275	-1.22821
Tefera	2017	847	472.8	8	21.744	848	0.0256415	39.0036	21.7669	848	38.9624	77.966	0.53436	0.0128261	-1.89191
Denis	2018	234	487.6	11.6	22.0817	235	0.0939645	10.658	22.1043	235	10.6471	21.3051	0.565372	0.0469371	-1.32848
Hailemariam and kassa	1993	1289	465	4	21.5639	1290	0.0167162	59.8251	21.587	1290	59.7609	119.586	0.527853	0.00836218	-2.07768
Indetie	1996	231	577		24.0208	232	0.103538	9.67556	24.0416	232	9.66722	19.3428	0.565795	0.0516989	-1.28652
Wassie	2010	91	476.4	4.73	21.8266	92	0.237246	4.25484	21.8495	92	4.25047	8.50531	0.604828	0.117574	-0.92969
Yifat	2012	109	20.75	0.51	4.55522	110	0.0414111	24.155	4.66369	110	23.5935	47.7486	0.595783	0.020943	-1.67896
Birhanu	2015	571	476.5	4.7	21.8289	572	0.0381624	26.2102	21.8518	572	26.1827	52.3929	0.541849	0.0190866	-1.71927
Takle	2011	228	459	4.3	21.4243	229	0.0935558	10.7044	21.4476	229	10.6928	21.3972	0.566227	0.046735	-1.33036
Mwatawala	2009	1850	463.6	1.93	21.5314	1851	0.0116323	85.9695	21.5546	1851	85.877	171.846	0.52325	0.00581915	-2.23514
		7395	417.725	5.93615
		600	141	7
		234	127	7
		691	134.8	3.3
		240	156	3.2
		172	124	4.5
DO		847	127	3.4
		234	134	5.3
		1289	145	3.5
		231	148	2.3
		91	195.5	4.74
		109	240.3	15.8
		571	200.2	4.7
		228	176	3.9
		1850	183.4	1.93
		7387	159.443	5.04071
		16	32.4	1.4
		112	42.8	0.7
		218	31.3	0.44
AFS		238	31.7	0.32
		172	24	0.2
		399	32.4	0.6
		234	35.8	1.2
		242	32.6	1.4
		231	38	0.8
		91	30.47	0.85
		52	34.6	0.67
		16	40.3	2.4
		228	42.5	0.92
		1642	43.5	0.96
		3891	35.1693	0.918571
		19	43.5	1.5
		112	39.4	0.6
		218	41.1	0.44
		230	42.2	0.38
AFC		172	38	0.3
		399	43.4	0.6
		234	43.4	0.6
		242	45.2	0.4
		231	46	0.5
		91	39.5	0.83
		52	57.7	1.94
		16	52.1	1.85
		164	55.5	1.65
		1458	42.2	0.23
		3638	44.9429	0.844286
		224	2.44	0.1
		87	2.17	0.1
		809	1.36	0.03
		230	1.87	0.8
NSC		228	1.63	0.3
		399	1.65	0.5
		234	1.57	0.3
		140	1.81	0.1
		231	1.67	0.3
		252	1.39	0.5
		52	1.6	0.6
		16	1.57	0.4
		164	1.63	0.7
		6463	1.57	0.01
		9529	1.70929	0.338571
		228	72	1.3
		86	77.9	1.1
		776	78.4	1.8
BE		245	73.4	1.4
		172	83.5	2.5
		399	78.6	3.1
		234	69.2	2.8
		140	71.5	3.4
		231	79.3	4.2
		91	69.8	0.01
		52	70.5	1.67
		16	71.2	0.8
		76	72.4	0.6
		675	79.6	0.7
		3421	74.8071	1.81286

## Sheet: calculation of CV
Traits	No of studies	No of records	Mean	s.d	CV(%)	RSE					Reproduction traits	RSE
CI	14	7395	421.166	126.717	30.0872	8.04115					CI	8.04115
DO	14	7387	162.16	35.0561	21.6182	5.77771					DO	5.77771
AFS	14	3891	34.2713	6.44502	18.8059	5.02608					AFS	5.02608
AFC	14	3638	44.2294	6.46947	14.6271	3.90926					AFC	3.90926
NSC	14	9529	1.70929	0.290079	16.9708	4.53562					NSC	4.53562
BE	14	3421	74.8071	4.55943	6.09491	1.62893					BE	1.62893
BWT	12	1762	25.43	3.49	13.7	3.96176
WWT	10	1608	116.63	57.86	49.6	15.688
SWT	5	296	95.5	23.33	24.4	10.9251
YWT	8	1298	209.27	52.02	24.9	8.78857
EWT	6	491	212.63	56.01	26.3	10.7539
AWT	8	463	356.85	91.51	25.6	9.06646
ADG1	10	865	402.37	120.26	29.9	9.45139
ADG2	7	802	243.66	84.93	34.9	13.1743				Growty traits	RSE
LYD	10	3256	596.3	165.12	27.7	8.75659				BWT	3.96176
305YD	7	2751	506	91.72	18.1	6.85117				WWT	15.688
LL	9	2901	230.76	40.66	17.6	5.87335				SWT	10.9251
DYD	10	3627	2.02	0.48	23.9	7.51432				YWT	8.78857
LTYD	8	2226	2440.51	672.36	27.6	9.74039				EWT	10.7539
MFC	7	4255	5.01	1.23	24.7	9.27937				AWT	9.06646
MPC	7	1751	3.63	0.37	10.1	3.85253				ADG1	9.45139
MLC	7	459	4.65	0.6	12.9	4.87696				ADG2	13.1743
MSNF	7	1714	8.93	0.27	3.02	1.14278					RSE
MTSC	7	2531	14.78	1.07	7.3	2.73628				LYD	8.75659
TSFA	5	125	64.5	4.33	6.7	3.00222				305YD	6.85117
TMCFA	5	125	33.2	3.81	11.5	5.13218				LL	5.87335
TPUFA	5	125	2.79	0.6	21.5	9.6175				DYD	7.51432
W-3FA	5	125	0.38	0.14	36.8	16.4763				LTYD	9.74039
W-6FA	5	125	2.41	0.47	19.5	8.72159				MFC	9.27937
										MPC	3.85253
										MLC	4.87696
										MSNF	1.14278
										MTSC	2.73628
										TSFA	3.00222
										TMCFA	5.13218
										TPUFA	9.6175
										W-3FA	16.4763
										W-6FA	8.72159

## Sheet: Sheet4
	439	439	141	141	32.4	32.4	43.5	43.5	2.44	2.44	72	72
	447	447	127	127	42.8	42.8	39.4	39.4	2.17	2.17	77.9	77.9
	405.5	405.5	134.8	134.8	31.3	31.3	41.1	41.1	1.36	1.36	78.4	78.4
	238	238	156	156	31.7	31.7	42.2	42.2	1.87	1.87	73.4	73.4
	420	420	124	124	24	24	38	38	1.63	1.63	83.5	83.5
	472.8	472.8	127	127	32.4	32.4	43.4	43.4	1.65	1.65	78.6	78.6
	487.6	487.6	134	134	35.8	35.8	43.4	43.4	1.57	1.57	69.2	69.2
	465	465	145	145	32.6	32.6	45.2	45.2	1.81	1.81	71.5	71.5
	577	577	148	148	38	38	46	46	1.67	1.67	79.3	79.3
	476.4	476.4	195.5	195.5	30.47	30.47	39.5	39.5	1.39	1.39	69.8	69.8
	20.75	20.75	240.3	240.3	34.6	34.6	57.7	57.7	1.6	1.6	70.5	70.5
	476.5	476.5	200.2	200.2	40.3	40.3	52.1	52.1	1.57	1.57	71.2	71.2
	459	459	176	176	42.5	42.5	55.5	55.5	1.63	1.63	72.4	72.4
	463.6	463.6	183.4	183.4	43.5	43.5	42.2	42.2	1.57	1.57	79.6	79.6
	414	414			21.7	21.7	32.2	32.2
	476.5	476.5	200.2	200.2			46.27	46.27
	421.166	126.717	162.16	35.0561	34.2713	6.44502	44.2294	6.46947	1.70929	0.290079	74.8071	4.55943
		30.0872		21.6182		18.8059		14.6271		16.9708		6.09491

## Sheet: heritability and correlation
Author	year	trait	h2d	SE	h2m	SE	h2t	SE	R2	SE
Demeke	2004	AFC	0.44	0.05													Q	uj	ej	Qj	Qj-Q	(Qj-Q)2	wi		df
		CI	0.08	0.03	0.06	0.03			0.14	0.03				CI	0.08	0.03	0.0833333	-0.00333333	0.0186667	0.0986667	0.0153333	0.000235111	1111.11	0.261235		0.0009
		DO	0.04	0.03	0.1	0.04			0.14	0.02					0.13	0.02	0.0833333	0.0466667	0.0186667	0.148667	0.0653333	0.00426844	2500	10.6711		0.0004
		Longivity	0.08	0.01											0.04	0.006	0.0833333	-0.0433333	0.0186667	0.0586667	-0.0246667	0.000608444	27777.8	16.9012		3.6e-05
		SPC	0.08	0.02	0	0			0.08	0.01					0.0833333	0.0186667							31388.9	27.8336	2	0.001336
David	2011	AFC	0.04	0.03			0.04					0.44											I2	92.8144	SEQ	0.0365513
		CI	0	0		0						0.31										CI	SEQ	0.0365513
Denis	2018	AFC	0.31	0.05								0.04											MEAN	0.0833333
		CI	0.13	0.02								0.04											LLQ	0.0116927
		DO	0.04	0.01								0.0685											ULQ	0.154974
		CR	0.04	0.01								0.1797										hm
		Longivity	0.08	0.01
Bery	2013	AFC	0.04	0.01
H.mariam and kassa	1994	AFC	0.0685	0.013
		CI	0.04	0.006
Author	year	trait	h2d	SE	h2m	SE	h2t	SE	repeatibility	SE	r am
Haile	2008	Fat%	0.49	0.03	0.49	0.03			0.98
		protein%	0.26	0.05	0.33	0.04			0.59
		SNF%	0.46	0.04	0.47	0.04			0.93
		TS%	0.45	0.04	0.54	0.03			0.99
		LYD	0.2	0.03	0.06	0.02			0.26							Mean		LLQ	ULQ	I2	repeatability
		305YD	0.18	0.03	0.05	0.03			0.23						SPC	0.08	0.0221	0.036684	0.123316	87.1	54.7
		LL	0.26	0.03	0.2	0.03			0.46						DO	0.04	0.0062	0.027848	0.052152	72.4	48.2
		LTYD	0.02	0.04					0.2						CR	0.04	0.0118	0.016872	0.063128	91.3	71.7
		DMY	0.13	0.03	0.48	0.13			0.61						Longivity	0.08	0.01542	0.0497768	0.110223	83.2	88.5
G/yohannes	2013	LYD	0.29	0.004					0.53
		DMY	0.08	0.007					0.14
		LL	0.08	0.03					0.21
H/Mariam	1994	LYD	0.08	0.068
		LL	0.01	0.006
		CI	0.02	0.005
H/Mariam	1994	BWT	0.24	0.08	0.084	0.03
		WW	0.29	0.07	0.064	0.03
		YW	0.34	0.1	0.048	0.035
David	2011	BWT	0.34				0.34
		WW	0.12		0.14		0.14
		YWT	0.19		0.34		0.14
Genet	2019	BWT	0.17	0.01	0.1	0.02	0.17				-0.47
		WW	0.32	0.05	0.22	0.05	0.64				-0.46
		ADG	0.46	0.06	0.2	0.17	0.28				-0.48
CORRELATION		trait	rg	REP
Denis	2018	AFCXCd	0.09	0.98
		AFCXCI	-0.03	0.44
		CdxCI	0.01	0.75
		DOXPR	-0.99												Q	uj	ej	Qj	Qj-Q
		BWT	0.21		0.05								0.44	0.05	0.214625	0.225375	0.03075	0.47075	0.256125	0.0656	400		26.24
			0.4		0.14								0.31	0.05	0.214625	0.095375	0.03075	0.34075	0.126125	0.0159075	400		6.36301
		WW	0.12		0.11								0.04	0.01	0.214625	-0.174625	0.03075	0.07075	-0.143875	0.0207	10000		207
			0.29		0.21								0.0685	0.013	0.214625	-0.146125	0.03075	0.09925	-0.115375	0.0133114	5917.16		78.7656
		YW	0.13										0.214625	0.03075							16717.2		318.369	3
			0.26																		5.98188e-05		315.369	99.0577
		FWT	0.13																AFC	SEQ	0.00773426
			0.42																	LLQ	0.199466
		MWT	0.24																	ULQ	0.229784
			0.41																	I2	99.0577
		ADG	0.38
		FCR	0.23
			0.41
H/mariam	1994	BWXWW	0.087		0.26		0.178
		BWXYW	0.095		0.335		0.207
		WWXBW	0.086		0.26		0.197
		WWXYW	0.08		0.342		0.296
		YWXBW	0.066		0.32		0.233
		YWXWW	0.069		0.407		0.228
		CORRELATION (rg)
Denis	2018	BWXWW	0.45	0.05
		BWXYW	0.28	0.14
		BWXFWT	0.45	0.05
		BWXMWT	0.63	0.13
		WWXYW	0.86	0.13
		WWXFW	0.71	0.09
		WWXMW	0.94	0.05
		YWXFW	0.85	0.12
		YWXMW	0.43	0.01
		FWXMW	-0.75	0.09
Haile	2008	LYDX305YD	0.08	0.05
		LYDXLL	0.97	0.14
		LYDXDMY	0.99	0.05
		LYDXTLYD	0.71	0.13
		305YDXLL	0.41	0.13
		305YDXDMY	0.14	0.09
		305YDXLTYD	0.34	0.05
		LLXDMYD	0.78	0.12
		LLXLTYD	0.99	0.09
		DMYDXLTYD	0.57	0.23
Haile	2008	FxP	0.51	0.12
		FXSNF	0.16	0.15
		FXTS	0.92	0.15
		PXSNF	0.71	0.05
		PXTS	0.82	0.09
		SNFXTS	0.78	0.06
Neser	2012	BWXWW	0.45	0.12
		BWXWW	0.78	0.15
		BWXYW	0.28	0.15
		BWXYW	0.57	0.05
		BWXFWT	0.45	0.09
		BWXFWT	0.6	0.06
		BWXMWT	0.63	0.13
		WWXYW	0.86	0.13
		WWXFW	0.71	0.09
		WWXFW	0.99	0.05
		WWXMW	0.94	0.12
		YWXFW	0.85	0.12
		YWXMW	0.43	0.15
		FWXMW	0.75	0.15

## Sheet: Higgins index calculation
Author	year	trait	h2d	SE	h2m	SE	h2t	SE	R2	SE
Demeke	2004	AFC	0.44	0.05
		CI	0.08	0.03	0.06	0.03			0.14	0.03
		DO	0.04	0.03	0.1	0.04			0.14	0.02
		Longivity	0.08	0.01
		SPC	0.08	0.02	0	0			0.08	0.01
David	2011	AFC	0.04	0.03			0.04
		CI	0	0		0
Denis	2018	AFC	0.31	0.05
		CI	0.13	0.02
		DO	0.04	0.01
		CR	0.04	0.01
		Longivity	0.08	0.01
Bery	2013	AFC	0.04	0.01
H.mariam and kassa	1994	AFC	0.0685	0.013
		CI	0.04	0.006
			h2	SE
Demeke	2004	AFC	0.44	0.05
Denis	2018	AFC	0.31	0.05
Bery	2013	AFC	0.04	0.01
H.mariam and kassa	1994	AFC	0.0685	0.013
	mean					I2		LLQ	ULQ	I2		LLQ	ULQ	repeatability
Fat%	0.49	0.03	0.49	0.03	0.98	89.3	0.0365513	0.418359	0.561641	91.2	0.0293	0.432572	0.547428	0.98
protein%	0.26	0.05	0.33	0.04	0.59	64.2	0.0043	0.251572	0.268428	62.1	0.0043	0.321572	0.338428	0.59
SNF%	0.46	0.04	0.47	0.04	0.93	74.3	0.0165	0.42766	0.49234	72.4	0.0165	0.43766	0.50234	0.93
TS%	0.45	0.04	0.54	0.03	0.99	92.5	0.0127	0.425108	0.474892	91.2	0.0127	0.515108	0.564892	0.99
LYD	0.2	0.03	0.06	0.02	0.26	45.3	0.056	0.09024	0.30976	50.4	0.006	0.04824	0.07176	0.26
305YD	0.18	0.03	0.05	0.03	0.23	51.3	0.091	0.00164	0.35836	55.2	0.009	0.03236	0.06764	0.23
LL	0.26	0.03	0.2	0.03	0.46	62.4	0.051	0.16004	0.35996	60.7	0.051	0.10004	0.29996	0.46

## Sheet: index milk yield
	h2	se	hm	sem	rep
ADG	0.46	0.06	0.2	0.17							h2dir	se	I2	LLQ	ULQ	rep		h2mat	sem	I2	LLQ	ULQ
										ADG	0.46	0.06	72.1	0.3424	0.5776			0.2	0.07	69.6	0.0628	0.3372
BWT	0.24	0.08	0.084	0.03						BWT	0.25	0.0566667	80.7	0.138933	0.361067			0.0893333	0.0266667	82.1	0.0370667	0.1416
BWT	0.34	0.08	0.084	0.03						DMY	0.13	0.0223333	67.4	0.0862267	0.173773	32.7		0.336667	0.0966667	56.9	0.1472	0.526133
BWT	0.17	0.01	0.1	0.02						LYD	0.1925	0.0355	45.2	0.12292	0.26208	38		0.06	0.02	49.2	0.0208	0.0992
BWT	0.25	0.0566667	0.0893333	0.0266667						LL	0.116667	0.022	67.4	0.0735467	0.159787	37.7		0.2	0.03	68.3	0.1412	0.2588
										WW	0.243333	0.0566667	92.1	0.132267	0.3544			0.141333	0.0366667	90.1	0.0694667	0.2132
DMY	0.13	0.03	0.48	0.13	0.61					YW	0.265	0.1	87.2	0.069	0.461			0.194	0.035	92.4	0.1254	0.2626
DMY	0.08	0.007	0.48	0.13	0.14
305YD	0.18	0.03	0.05	0.03	0.23
DMY	0.13	0.0223333	0.336667	0.0966667	0.326667					BWT	0.21
											0.4
LTYD	0.2	0.04	0.06	0.02	0.2					WW	0.12
LYD	0.2	0.03	0.06	0.02	0.26						0.29
LYD	0.29	0.004	0.06	0.02	0.53					YW	0.13
LYD	0.08	0.068	0.06	0.02	0.53						0.26
LYD	0.1925	0.0355	0.06	0.02	0.38					FWT	0.13
											0.42
LL	0.26	0.03	0.2	0.03	0.46					MWT	0.24
LL	0.08	0.03	0.2	0.03	0.46						0.41
LL	0.01	0.006	0.2	0.03	0.21					ADG	0.38
LL	0.116667	0.022	0.2	0.03	0.376667					FCR	0.23
WW	0.29	0.07	0.064	0.03
WW	0.12	0.05	0.14	0.03
WW	0.32	0.05	0.22	0.05
WW	0.243333	0.0566667	0.141333	0.0366667
YW	0.34	0.1	0.048	0.035
YW	0.19	0.1	0.34	0.035
YW	0.265	0.1	0.194	0.035
	mean					I2		LLQ	ULQ	I2		LLQ	ULQ	repeatability
LYD	0.2	0.03	0.06	0.02	0.26	45.3	0.056	0.09024	0.30976	50.4	0.006	0.04824	0.07176	0.26
305YD	0.18	0.03	0.05	0.03	0.23	51.3	0.091	0.00164	0.35836	55.2	0.009	0.03236	0.06764	0.23
LL	0.26	0.03	0.2	0.03	0.46	62.4	0.051	0.16004	0.35996	60.7	0.051	0.10004	0.29996	0.46

## Sheet: Higgins index summary 
305YDXDMY	0.14	0.09	0.140926	0.0902442	-0.035953	0.317804	1.32558	0.325581	1.32558	2.32558	0.57						Mean		I2	LLQ	ULQ
305YDXLL	0.41	0.13	0.435611	0.13074	0.179361	0.691861	2.38983	1.38983	2.38983	3.38983	0.705			BWXFWT	NR	Ndb	0.5	0.0666667	92.1	0.369333	0.630667
305YDXLTYD	0.34	0.05	0.354093	0.0500417	0.256011	0.452174	2.0303	1.0303	2.0303	3.0303	0.67			BWXMWT			0.586667	0.108889	89.2	0.373244	0.800089
305YDXLTYD	0.296667	0.09	0.305861	0.0902442	0.128982	0.482739	1.8436	0.843601	1.8436	2.8436	0.648333			BWXWW			0.56	0.14	88.3	0.2856	0.8344
BWXFWT	0.45	0.05	0.4847	0.0500417	0.386618	0.582782	2.63636	1.63636	2.63636	3.63636	0.725			BWXYW			0.305333	0.0766667	91.6	0.155067	0.4556
BWXFWT	0.45	0.09	0.4847	0.0902442	0.307822	0.661579	2.63636	1.63636	2.63636	3.63636	0.725			FWXMW			0.75	0.12	88.3	0.5148	0.9852
BWXFWT	0.6	0.06	0.693147	0.0600722	0.575406	0.810889	4	3	4	5	0.8			WWXFW			0.803333	0.0766667	88.1	0.653067	0.9536
BWXFWT	0.5	0.0666667	0.549306	0.0667657	0.418445	0.680167	3	2	3	4	0.75			WWXMW			0.894444	0.0822222	99.9	0.733289	1.0556
BWXMWT	0.63	0.13	0.741416	0.13074	0.485166	0.997666	4.4054	3.4054	4.4054	5.4054	0.815			WWXYW			0.6	0.089	82.5	0.42556	0.77444
BWXMWT	0.63	0.13	0.741416	0.13074	0.485166	0.997666	4.4054	3.4054	4.4054	5.4054	0.815			YWXWW			0.309667	0.076	99.8	0.160707	0.458627
BWXMWT	0.586667	0.108889	0.672568	0.109322	0.458296	0.88684	3.83871	2.83871	3.83871	4.83871	0.793333			LLXLTYD			0.885	0.105	99.7	0.6792	1.0908
BWXWW	0.087	0.04	0.0872205	0.0400214	0.00877865	0.165662	1.19058	0.19058	1.19058	2.19058	0.5435			305YDXLYD			0.08	0.05	98.6	-0.018	0.178
BWXWW	0.45	0.15	0.4847	0.15114	0.188465	0.780936	2.63636	1.63636	2.63636	3.63636	0.725			305YDXLL			0.41	0.13	87.5	0.1552	0.6648
BWXWW	0.45	0.12	0.4847	0.120581	0.248361	0.721039	2.63636	1.63636	2.63636	3.63636	0.725			305YDXLTYD			0.34	0.05	83.8	0.242	0.438
BWXWW	0.78	0.15	1.04537	0.15114	0.749135	1.34161	8.0909	7.0909	8.0909	9.0909	0.89			305YDXDMY			0.296667	0.09	99.9	0.120267	0.473067
BWXWW	0.56	0.14	0.632833	0.140926	0.356619	0.909047	3.54545	2.54545	3.54545	4.54545	0.78			LYDXDMY			0.524369	0.0999249	93.7	0.328517	0.720222
BWXYW	0.095	0.03	0.0952873	0.030009	0.0364697	0.154105	1.20994	0.209945	1.20994	2.20994	0.5475			LYDXLL			0.97	0.14	94.6	0.6956	1.2444
BWXYW	0.28	0.14	0.287682	0.140926	0.0114679	0.563896	1.77778	0.777777	1.77778	2.77778	0.64			LYDXTLYD			0.71	0.13	95.3	0.4552	0.9648
BWXYW	0.28	0.15	0.287682	0.15114	-0.00855318	0.583917	1.77778	0.777777	1.77778	2.77778	0.64			FxP			0.51	0.12	99.7	0.2748	0.7452
BWXYW	0.57	0.05	0.647523	0.0500417	0.549441	0.745605	3.65116	2.65116	3.65116	4.65116	0.785			FXSNF			0.16	0.05	82.7	0.062	0.258
BWXYW	0.066	0.03	0.0660961	0.030009	0.00727843	0.124914	1.14133	0.141328	1.14133	2.14133	0.533			FXTS			0.92	0.15	86.4	0.626	1.214
BWXYW	0.305333	0.0766667	0.315391	0.0768174	0.164829	0.465953	1.87908	0.879078	1.87908	2.87908	0.652667			PXSNF			0.71	0.05	93.1	0.612	0.808
			0	0	0	0	1	0	1	2	0.5			PXTS			0.82	0.09	99.1	0.6436	0.9964
			0	0	0	0	1	0	1	2	0.5			SNFXTS			0.78	0.06	92.7	0.6624	0.8976
FWXMW	0.75	0.09	0.972955	0.0902442	0.796076	1.14983	6.99999	5.99999	6.99999	7.99999	0.875			AFCXCd			0.09	0.002	88.4	0.08608	0.09392
FWXMW	0.75	0.15	0.972955	0.15114	0.67672	1.26919	6.99999	5.99999	6.99999	7.99999	0.875			AFCXCI			-0.03	0.003	97.1	-0.03588	-0.02412
FWXMW	0.75	0.12	0.972955	0.120581	0.736616	1.20929	6.99999	5.99999	6.99999	7.99999	0.875			CdxCI			0.01	0.001	84.9	0.00804	0.01196
FxP	0.51	0.12	0.56273	0.120581	0.326391	0.799069	3.08163	2.08163	3.08163	4.08163	0.755			DOXPR			-0.99	0.001	95.3	-0.99196	-0.98804
FXSNF	0.16	0.15	0.161387	0.15114	-0.134849	0.457622	1.38095	0.380952	1.38095	2.38095	0.58
FXTS	0.92	0.15	1.58903	0.15114	1.29279	1.88526	23.9999	22.9999	23.9999	24.9999	0.96
PXSNF	0.71	0.05	0.887184	0.0500417	0.789102	0.985266	5.89654	4.89654	5.89654	6.89654	0.855
PXTS	0.82	0.09	1.15682	0.0902442	0.979939	1.3337	10.1111	9.1111	10.1111	11.1111	0.91
SNFXTS	0.78	0.06	1.04537	0.0600722	0.927629	1.16311	8.0909	7.0909	8.0909	9.0909	0.89
			0	0	0	0	1	0	1	2	0.5
LLXDMYD	0.78	0.12	1.04537	0.120581	0.809032	1.28171	8.0909	7.0909	8.0909	9.0909	0.89
LLXLTYD	0.99	0.09	2.64665	0.0902442	2.46977	2.82353	198.999	197.999	198.999	199.999	0.995
LLXLTYD	0.885	0.105	1.39838	0.105388	1.19181	1.60494	16.3913	15.3913	16.3913	17.3913	0.9425
DMYDXLTYD	0.57	0.23	0.647523	0.234189	0.188511	1.10653	3.65116	2.65116	3.65116	4.65116	0.785
LYDXDMY	0.99	0.05	2.64665	0.0500417	2.54857	2.74473	198.999	197.999	198.999	199.999	0.995
LYDXDMY	0.536713	0.101312	0.599527	0.101661	0.400272	0.798782	3.31698	2.31698	3.31698	4.31698	0.768356
LYDXLL	0.97	0.14	2.0923	0.140926	1.81608	2.36851	65.6665	64.6665	65.6665	66.6665	0.985
LYDXTLYD	0.71	0.13	0.887184	0.13074	0.630934	1.14343	5.89654	4.89654	5.89654	6.89654	0.855
	0.738904	0.123771	0.948062	0.124408	0.704221	1.1919	6.66002	5.66002	6.66002	7.66002	0.869452
WWXBW	0.086	0.004	0.086213	0.00400002	0.0783729	0.094053	1.18818	0.188184	1.18818	2.18818	0.543
WWXFW	0.71	0.09	0.887184	0.0902442	0.710305	1.06406	5.89654	4.89654	5.89654	6.89654	0.855
WWXFW	0.71	0.09	0.887184	0.0902442	0.710305	1.06406	5.89654	4.89654	5.89654	6.89654	0.855
WWXFW	0.99	0.05	2.64665	0.0500417	2.54857	2.74473	198.999	197.999	198.999	199.999	0.995
WWXFW	0.803333	0.0766667	1.10794	0.0768174	0.957379	1.2585	9.16948	8.16948	9.16948	10.1695	0.901667
WWXMW	0.94	0.05	1.73805	0.0500417	1.63997	1.83613	32.3333	31.3333	32.3333	33.3333	0.97
WWXMW	0.94	0.12	1.73805	0.120581	1.50171	1.97439	32.3333	31.3333	32.3333	33.3333	0.97
WWXMW	0.894444	0.0822222	1.44372	0.0824083	1.2822	1.60524	17.9473	16.9473	17.9473	18.9473	0.947222
WWXYW	0.08	0.007	0.0801713	0.00700011	0.0664511	0.0938915	1.17391	0.173913	1.17391	2.17391	0.54
WWXYW	0.86	0.13	1.29334	0.13074	1.03709	1.54959	13.2857	12.2857	13.2857	14.2857	0.93
WWXYW	0.86	0.13	1.29334	0.13074	1.03709	1.54959	13.2857	12.2857	13.2857	14.2857	0.93
WWXYW	0.6	0.089	0.693147	0.0892361	0.518244	0.86805	4	3	4	5	0.8
			0	0	0	0	1	0	1	2	0.5
			0	0	0	0	1	0	1	2	0.5
YWXFW	0.85	0.12	1.25615	0.120581	1.01981	1.49249	12.3333	11.3333	12.3333	13.3333	0.925
YWXFW	0.85	0.12	1.25615	0.120581	1.01981	1.49249	12.3333	11.3333	12.3333	13.3333	0.925
	0.85	0.12	1.25615	0.120581	1.01981	1.49249	12.3333	11.3333	12.3333	13.3333	0.925
YWXMW	0.43	0.01	0.459897	0.0100003	0.440296	0.479497	2.50877	1.50877	2.50877	3.50877	0.715
YWXMW	0.43	0.15	0.459897	0.15114	0.163661	0.756132	2.50877	1.50877	2.50877	3.50877	0.715
YWXWW	0.069	0.068	0.0691098	0.0681051	-0.0643762	0.202596	1.14823	0.148228	1.14823	2.14823	0.5345
YWXWW	0.309667	0.076	0.320177	0.0761468	0.170929	0.469424	1.89715	0.89715	1.89715	2.89715	0.654833

## Sheet: genetic correlations
Trait	Nd	h2	95% CI		I2(%)	Repeatablity	Ndmat	h2mat	95% Cimat		I2mat(%)
AFC	6	0.2146	0.1995	0.2298	99.1	51.2
CI	5	0.0833	0.0117	0.15497	92.8	62.5
SPC	7	0.08	0.0367	0.1233	87.1	54.7
DO	6	0.04	0.0278	0.0522	72.4	48.2
CR	8	0.04	0.0169	0.0631	91.3	71.7
Longivity	4	0.08	0.0498	0.1102	83.2	88.5
ADG	7	0.46	0.3424	0.5776	72.1		4	0.2	0.0628	0.3372	69.6
BWT	9	0.25	0.139	0.3611	80.7		6	0.0893	0.0371	0.1416	82.1
WW	6	0.2433	0.1323	0.3544	92.1		4	0.1413	0.0695	0.2132	90.1
YW	8	0.265	0.069	0.461	87.2		7	0.194	0.1254	0.2626	92.4
DMY	8	0.13	0.0863	0.1738	67.4	32.7	5	0.3367	0.1472	0.5261	56.9
LYD	7	0.1925	0.12292	0.2621	45.2	38	6	0.06	0.0208	0.0992	49.2
LL	5	0.1167	0.0735	0.1598	67.4	37.7	4	0.2	0.1412	0.2588	68.3
LYD	6	0.2	0.04824	0.07176	50.4	26
305YD	5	0.18	0.03236	0.06764	55.2	23
LL	4	0.26	0.10004	0.29996	60.7	46
Fat%	3	0.49	0.432572	0.547428	91.2	0.98
protein%	3	0.26	0.321572	0.338428	62.1	0.59
SNF%	3	0.46	0.43766	0.50234	72.4	0.93
TS%	3	0.45	0.515108	0.564892	91.2	0.99
	GENETIC CORRELATION
Traits	Nd	rg	95%CI		I2(%)
BWXFWT		0.5	0.369333	0.630667	92.1
BWXMWT		0.586667	0.373244	0.800089	89.2
BWXWW		0.56	0.2856	0.8344	88.3
BWXYW		0.305333	0.155067	0.4556	91.6
FWXMW		0.75	0.5148	0.9852	88.3
WWXFW		0.803333	0.653067	0.9536	88.1
WWXMW		0.894444	0.733289	1.0556	99.9
WWXYW		0.6	0.42556	0.77444	82.5
YWXWW		0.309667	0.160707	0.458627	99.8
LLXLTYD		0.885	0.6792	1.0908	99.7
305YDXLYD		0.08	-0.018	0.178	98.6
305YDXLL		0.41	0.1552	0.6648	87.5
305YDXLTYD		0.34	0.242	0.438	83.8
305YDXDMY		0.296667	0.120267	0.473067	99.9
LYDXDMY		0.524369	0.328517	0.720222	93.7
LYDXLL		0.97	0.6956	1.2444	94.6
LYDXTLYD		0.71	0.4552	0.9648	95.3
FxP		0.51	0.2748	0.7452	99.7
FXSNF		0.16	0.062	0.258	82.7
FXTS		0.92	0.626	1.214	86.4
PXSNF		0.71	0.612	0.808	93.1
PXTS		0.82	0.6436	0.9964	99.1
SNFXTS		0.78	0.6624	0.8976	92.7
AFCXCd		0.09	0.08608	0.09392	88.4
AFCXCI		-0.03	-0.03588	-0.02412	97.1
CdxCI		0.01	0.00804	0.01196	84.9
DOXPR		-0.99	-0.99196	-0.98804	95.3
