# Supplementary material for: Production, reproduction and some adaptation characteristics of Boran cattle breed under changing climate: A systematic review and meta-analysis
Source: PLoS One. 2021 May 28;16(5):e0244836. doi: 10.1371/journal.pone.0244836 (PMC8162631; doi:10.1371/journal.pone.0244836)
Supplement: S2 Data — (CSV) [file pone.0244836.s003.csv]

author	year	NBWT	MBWT	SBWT	NWWT	MWWT	SWWT	NSWT	MSWT	SSWT	NYWT	MYWT	SYWT	NEWT	MEWT	SEWT	NTWT	MTWT	STWT	NADG1	MADG1	SADG1	NADG2	MADG2	SADG2
Haile	2011	195	23.3	0.36	153	54	1.2	194	79	1.51	188	111.2	2.35	163	149.4	3.57	144	195.3	5.03	194	438.7	8.4	144	219.6	9.4
Demeke	2004	120	22.9	0.23	118	95.2	1.5	102	112	1.22	98	129.3	2.5	87	256	3.45	78	304	5.43	78	401.4	7.3	65	401.4	6.4
Dagris	2006		34	0.32								167						507.3			239			239
Abera	2013	320	20.13	0.16	441	44.07	0.47				352	85.5	1.5							352	229.4	5.3	352	116.7	3.1
Mchau	2001	937	25.6	0.4	747	117.5	2.2				660	143.2	2.9	241	232.5	4.5	241	316.3	6.3	241	275.3	4.5	241	275.3	4.5
Tura	2019	190	26.8		149							202						400
Haile	2006		23.3			54															438.4			219.6
Amsalu	2004		23.7			60.5															390			234
Banjaw and Hmariam	1994		25.2			157.5						179						338			535.5
Denis	2018		29.4	4.22		203.7						256.8	9.6					393.9	5.35
Hailemariam and kassa	1995		23.6			169						192
Indetie	1996		27.7			151												400			530
DADIS	2010		25			176.5															546
		1762	25.43307692		1608	116.6336364		296	95.5		1298	209.27		491	212.63		463	356.85		865	402.37		802	243.66
			3.49			57.86			23.33			52.02			56.01			91.51			120.26			84.93
			13.7			49.6			24.4			24.9			26.34			25.6			29.9			34.9
