# Supplementary material for: Production, reproduction and some adaptation characteristics of Boran cattle breed under changing climate: A systematic review and meta-analysis
Source: PLoS One. 2021 May 28;16(5):e0244836. doi: 10.1371/journal.pone.0244836 (PMC8162631; doi:10.1371/journal.pone.0244836)
Supplement: S3 Data — (XLSX) [file pone.0244836.s004.xlsx]

## Sheet: Sheet1
author	year	NLYD	MLYD	SLYD	N305YD	M305YD	S305YD	NLL	MLL	SLL	NDYD	MDYD	SDYD	NLTYD	MLTYD	SLTYD
Haile	2011	582	507	39	597	561	28	672	240	4	639	1.7	0.1	109	2630	454
Dagris	2006	176	504	43	165	448	37	165	256	7	165	1.6	0.3	165	2520	237
Ouda	2001	235	614	51	235	594	42	235	203	6	235	2.1	0.7	187	3107	521
Haile	2006	582	507	39	597	561	28	672	240	4	639	1.7	0.1	109	2630	454
Takle	2011	282	520	23	282	601	52	282	312	6	282	1.9	0.3	282	2720	378
Demeke	2002	614	529	65	614	514	61	614	193	6	614	2.8	0.15	321	2760	432
Yilma	2006	39	791	45	39	424	56	39	191	7	39	1.7	0.2	39	2987	345
Yohannes	2013	222	947	42.3	222	345	45	222	211.1	7.2	222	1.8	0.13	222	1443	345
Tadesse	2015	524	447.7	31.9
Gebreyohanes	2017										792	2.86	0.2	792	1167.6	67
		3256	596.3		2751	506		2901	230.762		3627	2.01778		2226	2440.51
			165.119			91.7232			40.6581			0.483057			672.357
			27.6905			18.1271			17.619			23.9401			27.5498

## Sheet: Sheet2
582	507	39
176	504	43
235	614	51
582	507	39
282	520	23
614	529	65
39	791	45
222	947	42.3
2732	614.875	43.4125
597	561	28
165	448	37
235	594	42
597	561	28
282	601	52
614	514	61
39	424	56
222	345	45
2751	506	43.625
672	240	4
165	256	7
235	203	6
672	240	4
282	312	6
614	193	6
39	191	7
222	211.1	7.2
2901	230.762	5.9
639	1.7	0.1
165	1.6	0.3
235	2.1	0.7
639	1.7	0.1
282	1.9	0.3
614	2.8	0.15
39	1.7	0.2
222	1.8	0.13
2835	1.9125	0.2475
109	2630	454
165	2520	237
187	3107	521
109	2630	454
282	2720	378
321	2760	432
39	2987	345
222	1443	345
1434	2599.62	395.75

## Sheet: Sheet3
Traits	No.0f studies	No. of records	mean	SD
LYD	9	2732	614.875	43.4125
305YD	9	2751	506	43.625
LL	9	2901	230.762	5.9
DYD	9	2835	1.9125	0.2475
LTYD	9	1434	2599.62	395.75

## Sheet: milk comp
author	year	N	MFC	SDFC	N	MPC	SDPC	N	MLC	SDLC	N	MSNF	SSNF	N	MTSC	SDTSC		TSFA	SD		TMUFA	SD		TPUFA	SD		TO3FA	SD		TO6FA	SD
Endris	2017	125	6.01	0.05		4.05	0.05		4	0.05				125	16.02	0.05		64.5	4.33		33.2	3.81		2.79	0.6		0.38	0.14		2.41	0.47
Myburgh	2012	217	2.68	0.98		3.61	0.43		5.16	0.89				217	15.06	0.04
yilma	2006	233	5.43	0.42		3.17	0.08		5.17	0.67				233	13.77	0.07
Rehrahie	2007	178	6.01	0.05		4.05	0.05		4	0.05				178	16.02	0.05
Haile	2008	1592	5.01	0.03	1592	3.6	0.02	300			1555	8.66	0.05	1619	13.71	0.05
DAGRIS	2006	159	4.9	1.62	159	3.3	0.5	159	4.9	1.11	159	9.2	1.09	159	14.12	1.87
		4255	5.00667		1751	3.63		459	4.646		1714	8.93		2531	14.7833		125	64.5		125	33.2		125	2.79		125	0.38		125	2.41
			1.23429			0.367315			0.599567			0.27			1.07277			4.33			3.81			0.6			0.14			0.47
			24.6529			10.1189			12.905			3.02352			7.25659			6.71318			11.4759			21.5054			36.8421			19.5021
